# Supplementary material for: Stability of Nitrogen-Doped Activated Carbon as an Electrocatalyst for the Oxygen Reduction Reaction in Various Storage Media
Source: Molecules. 2024 Jul 30;29(15):3611. doi: 10.3390/molecules29153611 (PMC11314166; doi:10.3390/molecules29153611)
Supplement: Supplementary file 1 [file molecules-29-03611-s001.zip]

Archive with 1 entries (1 files):
- molecules-3126727-supplementary.pdf
